# Supplementary material for: Regional and developmental characteristics of human embryo mosaicism revealed by single cell sequencing
Source: PLoS Genet. 2022 Aug 8;18(8):e1010310. doi: 10.1371/journal.pgen.1010310 (PMC9387924; doi:10.1371/journal.pgen.1010310)
Supplement: S1 Table — (XLSX) [file pgen.1010310.s006.xlsx]

## Sheet: S1 Table
Sample	RawReads	CleanReads	DuplicateRate	UniqMappedAndDedupedReads	GenomeCoverage	Depth
UM4-9-1-TE	5625228	5271848	0.113479	4408778	0.114066	0.199707
UM4-9-2-TE	7485410	7156448	0.125311	5996956	0.131769	0.278091
UM4-9-3-TE	5049464	4889315	0.132753	4069512	0.0811238	0.190273
UM4-9-4-TE	8132584	7781969	0.143473	6365287	0.134945	0.295153
UM4-9-5-TE	9042194	8661019	0.13407	7112478	0.156718	0.331332
UM4-9-6-TE	6771444	6398739	0.125913	5301061	0.129016	0.24369
UM4-9-7-TE	6957768	6594509	0.136935	5381069	0.130624	0.248519
UM4-9-11-TE	6532736	6197005	0.118897	5190643	0.125481	0.237753
UM4-9-12-TE	7294416	6988476	0.138863	5722217	0.124717	0.264182
UM4-9-13-TE	7635606	7199040	0.131275	5930180	0.139634	0.271016
UM4-9-14-TE	7897556	7542735	0.151922	6114468	0.127509	0.282406
UM4-9-15-TE	6801442	6501101	0.137248	5304032	0.114498	0.244369
UM4-9-17-TE	10529760	10026253	0.13634	8214593	0.172338	0.380012
UM4-9-18-TE	6016330	5753371	0.120875	4805917	0.111517	0.222427
UM4-10-26-TE	7438370	7118819	0.138941	5822019	0.133628	0.271264
UM4-10-27-TE	6918490	6651827	0.12275	5566859	0.130462	0.26012
UM4-10-28-TE	5824674	5614013	0.123011	4675009	0.119234	0.219057
UM4-10-29-TE	10237750	9825453	0.122974	8175201	0.17089	0.381345
UM4-10-30-TE	6821040	6498581	0.129992	5383655	0.126948	0.249234
UM4-10-38-TE	8023968	7686824	0.167785	6080891	0.138991	0.282045
UM4-10-42-TE	7478970	7206832	0.151041	5821178	0.143949	0.271595
UM4-10-45-TE	5419028	5202710	0.158191	4149427	0.1087	0.193209
UM76-1-1-TE	7521940	7146715	0.128457	5923134	0.146462	0.270574
UM76-1-2-TE	5121168	4856643	0.116439	4085233	0.108629	0.186276
UM76-1-3-TE	5293850	5005929	0.136427	4106794	0.107261	0.186465
UM76-1-4-TE	6736970	6400958	0.120199	5354333	0.134703	0.243905
UM76-1-5-TE	5872136	5634781	0.132411	4662467	0.107809	0.21443
UM76-1-6-TE	10380040	9813599	0.138349	8036712	0.17387	0.365785
UM76-1-7-TE	8370336	7949214	0.141351	6499787	0.146324	0.297435
UM76-1-8-TE	11399204	10903945	0.14693	8877726	0.179445	0.409938
UM76-1-9-TE	5509796	5242210	0.113213	4415107	0.116131	0.200405
UM76-1-15-TE	9355764	8768047	0.131026	7196883	0.151005	0.322473
UM76-1-17-TE	7243864	6896057	0.12489	5753965	0.135467	0.265925
UM76-1-18-TE	10352116	9767296	0.153616	7843446	0.180267	0.355487
UM90-12-44-hESC	9907608	9388209	0.138101	7737697	0.154951	0.353448
UM90-12-45-hESC	8086932	7662242	0.114752	6439947	0.142492	0.292735
UM90-12-46b-hESC	9105316	8804334	0.113516	7448172	0.15695	0.345085
UM90-12-47-hESC	9995076	9707944	0.132363	8047458	0.172411	0.373351
UM90-12-48-hESC	9939606	9658877	0.12756	8069377	0.157354	0.377403
UM90-12-49-hESC	9601830	9274148	0.125485	7720229	0.151037	0.361317
UM90-12-50-hESC	9732212	9476196	0.112586	8005704	0.177024	0.369336
UM112-1-58-TE	6678622	6425686	0.150773	5198663	0.119278	0.240709
UM112-1-59-TE	5681632	5470393	0.165811	4339383	0.109748	0.202908
UM112-1-60-TE	6768364	6461615	0.163718	5141648	0.119709	0.235422
UM112-1-62-TE	7918132	7575124	0.164292	6028527	0.144862	0.277907
UM112-1-63-TE	8746782	8312570	0.168898	6567865	0.141333	0.300181
UM112-1-65-TE	4401140	4243927	0.152355	3417341	0.0892021	0.159097
UM112-1-66-TE	5811422	5612885	0.176124	4410442	0.10989	0.206222
UM112-1-67-TE	7502988	7209926	0.160057	5770827	0.12811	0.268005
UM112-1-69-TE	4576730	4362104	0.162253	3477239	0.0940809	0.159716
UM112-3-75-TE	8061196	7669076	0.144922	6240839	0.143102	0.286924
UM112-3-76-TE	7306466	6879923	0.134056	5634837	0.13956	0.254785
UM112-3-77-TE	7800018	7478399	0.141149	6156721	0.128054	0.285339
UM112-3-78-TE	9123238	8622965	0.139943	7072897	0.153657	0.324098
UM112-3-80-TE	6635900	6250519	0.133531	5158749	0.127308	0.234968
UM112-3-81-TE	4717280	4423811	0.144229	3605318	0.0963559	0.164024
UM112-3-86-TE	6377810	6006337	0.130857	4955987	0.120875	0.225376
UM112-3-87-TE	5463704	5157769	0.14342	4209816	0.105894	0.191989
UM134-1-102-TE	7071226	6663375	0.155073	5317853	0.128242	0.242922
UM134-1-103-TE	8666382	8181362	0.139565	6694499	0.151625	0.306759
UM134-1-106-TE	9722774	9222779	0.147903	7393916	0.151462	0.342437
UM134-1-107-TE	7273802	6930866	0.11008	5867893	0.142781	0.270436
UM134-1-108-TE	9000218	8535923	0.123207	7080706	0.159992	0.326815
UM134-1-109-TE	5030336	4787827	0.106123	4042290	0.10802	0.186199
UM134-1-110-TE	4880800	4602332	0.121149	3814565	0.098607	0.175055
UM134-1-112-TE	5974394	5671482	0.114853	4760578	0.121767	0.218597
UM134-1-113-TE	8395376	7941809	0.12911	6532231	0.154814	0.299542
UM134-1-114-TE	6327912	5927361	0.117842	4958769	0.121817	0.225525
UM139-2-51-TE	9767430	9539940	0.175493	7490071	0.120465	0.352659
UM139-2-53-TE	6350870	6197563	0.15052	5041109	0.119378	0.237676
UM139-2-54-TE	6727114	6615489	0.164209	5308808	0.112526	0.254753
UM145-1-1-TE	7692596	7197700	0.115827	5990627	0.133485	0.270733
UM145-1-4-TE	8614050	8143651	0.117022	6789365	0.142846	0.30865
UM145-1-5-TE	8481562	7916580	0.115479	6596966	0.143021	0.295827
UM145-1-6-TE	7739650	7364080	0.113587	6207484	0.136767	0.284106
UM145-1-7-TE	7934608	7514732	0.10323	6332214	0.146435	0.287635
UM145-1-8-TE	11188532	10907280	0.13143	9011796	0.181813	0.424033
UM146-1-28-TE	6837294	6550964	0.141154	5388547	0.127882	0.248866
UM146-1-29-TE	9624504	9126668	0.132362	7479467	0.162156	0.339827
UM146-1-30-TE	6039712	5792992	0.134916	4793557	0.120171	0.220439
UM146-1-31-TE	6904250	6508529	0.153354	5238891	0.122956	0.237932
UM146-1-32-TE	5634920	5414313	0.116502	4539179	0.106099	0.211322
UM146-1-34-TE	7000876	6606814	0.142818	5387447	0.128215	0.242802
UM146-1-35-TE	8159470	7818213	0.145071	6380991	0.138761	0.297263
UM146-1-36-TE	19872956	18692753	0.129856	15358784	0.211053	0.707963
UM146-1-38-TE	19067856	18360520	0.158021	14720093	0.240312	0.683048
UM146-1-39-TE	19781006	18726147	0.143318	15205991	0.251539	0.691905
UM146-1-44-TE	20776052	19763872	0.146193	16049164	0.247094	0.735998
UM150-4-1-ICM	8549706	8025516	0.172545	6312697	0.14215	0.284817
UM150-4-1-hESC	9956368	9705970	0.135972	7984972	0.187024	0.372695
UM150-4-2-ICM	9504008	8972957	0.150786	7253345	0.16069	0.326414
UM150-4-3-ICM	8463268	7983870	0.157397	6388978	0.145713	0.287262
UM150-4-3-hESC	7589488	7350341	0.129632	6063775	0.150184	0.282343
UM150-4-4-ICM	8603466	8129914	0.157436	6535675	0.150556	0.295166
UM150-4-6-ICM	10083718	9512714	0.156515	7652961	0.162973	0.344922
UM150-4-6-hESC	7572468	7156837	0.142235	5803467	0.129433	0.265479
UM150-4-7-ICM	8329394	7876046	0.152499	6340521	0.145355	0.286544
UM150-4-8-ICM	6841004	6408428	0.115968	5385455	0.126235	0.240714
UM150-4-8-hESC	6969116	6669170	0.130796	5486068	0.140375	0.250012
UM150-4-10-ICM	5637374	5231380	0.106976	4437745	0.109778	0.195864
UM150-4-15-hESC	6967442	6707789	0.131458	5544255	0.140637	0.254707
UM150-4-20-hESC	7883884	7553717	0.164791	6044539	0.149197	0.278833
UM150-4-21-hESC	5726200	5540251	0.149704	4501530	0.120175	0.210401
UM150-4-22-hESC	7897590	7623548	0.156508	6133038	0.14932	0.286222
UM150-4-23-hESC	8081362	7738969	0.166663	6175942	0.143045	0.286854
UM150-4-25-hESC	8076106	7785082	0.173048	6177515	0.144492	0.288913
UM150-4-27-hESC	10592702	10122456	0.161675	8110845	0.170211	0.376649
UM151-1-32-TE	12635160	11895475	0.143382	9547105	0.15812	0.437249
UM151-1-33-TE	4374750	4118169	0.147424	3146525	0.046327	0.141632
UM151-1-34-TE	9111290	8415352	0.137893	6788731	0.139201	0.303845
UM151-1-36-TE	12316806	11781589	0.136547	9656781	0.192792	0.444874
UM151-1-37-TE	3650686	3333539	0.120576	2748441	0.0730114	0.120098
UM151-1-38-TE	6641516	6198608	0.150055	4969352	0.116728	0.2237
UM151-1-39-TE	4525352	4228414	0.126854	3475592	0.0911579	0.156331
UM151-1-40-TE	3627512	3347761	0.135454	2694677	0.0688685	0.119386
UM151-1-41-TE	7766840	7403928	0.147282	6008409	0.140128	0.275521
UM151-1-42-TE	10416694	9832668	0.131968	8061553	0.165982	0.367474
UM151-2-18-TE	7643654	7192160	0.155868	5731790	0.121433	0.257286
UM151-2-19-TE	7510368	7021984	0.139321	5713837	0.1255	0.257005
UM151-2-20-TE	3321236	3089674	0.144317	2507788	0.0669324	0.112477
UM151-2-22-TE	11475560	10837083	0.168411	8374060	0.134698	0.379428
UM151-2-26-TE	5154812	4897261	0.143943	3994156	0.0993695	0.181702
UM151-2-48-TE	6316384	5914673	0.14418	4796046	0.107855	0.217958
UM151-2-50-TE	11934818	11228327	0.166361	8865436	0.162796	0.403276
UM151-2-51-TE	8116788	7688810	0.147988	6204511	0.140933	0.280181
UM151-2-52-TE	5935100	5614415	0.157176	4427959	0.0885833	0.201848
UM151-3-56-TE	40314278	38002627	0.184183	29383551	0.329802	1.32329
UM151-3-57-TE	3404316	3194317	0.142732	2586624	0.0717908	0.115164
UM151-3-58-TE	2621870	2465900	0.142738	2000144	0.0559025	0.089503
UM152-1-1-TE	7865920	7447053	0.14427	6028101	0.139241	0.275021
UM152-1-2-TE	13099872	11977801	0.156464	9448846	0.178597	0.415571
UM152-1-4-TE	5867366	5505114	0.143813	4456628	0.10446	0.202117
UM152-1-5-TE	9098720	8373824	0.148339	6703705	0.144983	0.297579
UM152-1-6-TE	7891286	7204554	0.149341	5790434	0.127493	0.256232
UM152-1-7-TE	3293732	3070703	0.141265	2498138	0.0702137	0.111391
UM152-1-9-TE	5062196	4315126	0.14196	3344902	0.0619969	0.129938
UM152-1-11-TE	7396996	6802808	0.143497	5449630	0.121772	0.242401
UM152-1-18-TE	9604272	8637660	0.175657	6580017	0.114423	0.289777
UM152-1-60-ICM	6633622	6094512	0.144829	4878149	0.117467	0.240036
UM152-1-61-ICM	4931394	4572561	0.133186	3732146	0.100419	0.331591
UM152-1-63-ICM	8741496	8100507	0.143084	6575422	0.148107	0.446995
UM152-1-64-ICM	9711914	8957059	0.146781	7174116	0.156137	0.204159
UM152-1-65-ICM	9354963	8768246	0.131137	7239475	0.15984	0.336824
UM152-1-66-ICM	11351367	10776154	0.154276	8781760	0.168844	0.405253
UM152-1-67-ICM	11902267	11197865	0.132367	9446685	0.183105	0.433219
UM152-1-68-ICM	4651358	4423951	0.14065	3395129	0.09495	0.157737
UM152-2-21-TE	3606760	3305984	0.161695	2603153	0.0673703	0.114778
UM152-2-22-TE	2058340	1894508	0.134466	1535714	0.0435508	0.0675591
UM152-2-23-TE	2230054	2097112	0.162493	1656972	0.0465476	0.0745548
UM152-2-24-TE	24737750	23167206	0.161013	18318839	0.245436	0.826788
UM152-2-25-TE	8749148	8172712	0.157114	6486826	0.136002	0.291114
UM152-2-26-TE	505528	460494	0.128856	371980	0.0133269	0.0159504
UM152-2-28-TE	3567144	3284777	0.161474	2583226	0.0693574	0.114793
UM152-2-29-TE	2725004	2560938	0.141695	2080014	0.0593814	0.0936319
UM152-2-30-TE	3199560	2959561	0.133768	2413812	0.0633353	0.107858
UM152-2-31-TE	1816484	1694526	0.130396	1386646	0.0413775	0.0619691
UM152-2-33-TE	751000	685756	0.140702	548191	0.0168247	0.0239301
UM152-5-2-TE	11314332	10855907	0.195754	8337883	0.172155	0.383057
UM152-5-3-TE	9004086	8585616	0.1856	6654786	0.144915	0.303603
UM152-5-4-TE	8062742	7737131	0.193169	5959558	0.139305	0.271981
UM152-5-5-TE	11650842	11141887	0.188258	8611141	0.179414	0.392451
UM152-5-6-TE	9239050	8912786	0.188906	6903350	0.151614	0.31962
UM152-5-7-TE	10513092	10099256	0.184632	7844387	0.176967	0.356016
UM152-5-8-TE	8217178	7870350	0.171826	6212024	0.149296	0.282867
UM154-1-31-TE	8134222	7792974	0.122696	6457393	0.136662	0.296118
UM154-1-32-TE	8417742	8088282	0.120908	6740995	0.1596	0.306763
UM154-1-34-TE	8080950	7757680	0.111669	6525463	0.153721	0.297322
UM154-1-36-TE	9220548	8908119	0.125327	7419787	0.159925	0.343601
UM154-1-37-TE	8623378	8251234	0.120594	6911935	0.136842	0.319026
UM154-1-38-TE	8946910	8628433	0.118781	7247758	0.15813	0.335503
UM154-1-39-TE	10388658	10116387	0.129825	8390162	0.180634	0.386836
UM154-1-40-TE	9768798	9481006	0.121821	7938958	0.164473	0.36795
UM155-1-1-TE	10342064	9978901	0.159892	7963002	0.162957	0.364308
UM155-1-3-TE	6304900	5998294	0.140176	4908908	0.113749	0.224401
UM155-1-4-TE	11130928	10953624	0.144621	8981552	0.168339	0.431852
UM155-1-10-TE	6270624	6034606	0.125682	5019227	0.118783	0.235192
UM155-1-15-TE	7358324	7207651	0.129787	5932794	0.115802	0.282819
UM155-1-29-ICM	6366844	6123382	0.14832	4949204	0.117328	0.230921
UM155-1-30-ICM	5218630	5044179	0.107032	4310092	0.106859	0.201543
UM155-1-34-ICM	8696552	8413465	0.139634	6929700	0.146925	0.32739
UM155-1-36-ICM	20672126	19534475	0.156744	15616666	0.227869	0.724592
UM155-1-37-ICM	24415208	22658691	0.152311	18160448	0.237031	0.824978
UM155-1-40-ICM	20734856	19088448	0.126273	15726772	0.235243	0.710692
UM155-1-41-ICM	10647750	10267612	0.161933	7918435	0.0977982	0.368602
UM155-1-44-ICM	16052696	14784447	0.122015	12240296	0.190279	0.553057
UM155-1-45-ICM	15042912	14441802	0.111471	12203269	0.198251	0.575717
UM155-1-46-ICM	21411868	20228760	0.118956	16773108	0.254884	0.770192
UM155-1-47-ICM	7060686	6836378	0.163992	5300427	0.0924402	0.245862
UM155-1-48-ICM	5217244	4945874	0.131412	3945624	0.0891908	0.180254
UM156-2-4-TE	6713700	6382326	0.125636	5295974	0.124752	0.240866
UM156-2-6-TE	10259932	9731921	0.141693	7843578	0.138844	0.359053
UM156-2-16-TE	7187536	6844816	0.119904	5691535	0.136148	0.258989
UM159-1-61-ICM	8917836	8597361	0.140208	6983299	0.154641	0.321915
UM159-1-63-ICM	7801444	7473272	0.131961	6100784	0.134647	0.279542
UM159-1-65-ICM	10702608	10149627	0.130399	8314283	0.171316	0.37673
UM159-1-66-ICM	10415764	10013241	0.151186	8060665	0.159541	0.372448
UM159-1-67-ICM	14753970	14093062	0.137835	11441914	0.21312	0.522728
UM160-2-33-TE	8276541	8027654	0.116162	6642839	0.144869	0.304953
UM160-2-35-TE	9602987	9271345	0.124658	7700379	0.137991	0.346257
UM160-2-46-TE	11356340	10775157	0.153925	8642146	0.187412	0.39549
UM160-2-52-TE	8280892	7928051	0.150219	6388440	0.148134	0.295574
UM160-2-54-TE	5327963	4929832	0.133267	3749596	0.0979936	0.167442
UM160-2-55-TE	4609440	4417339	0.115094	3702521	0.0852215	0.171775
UM160-2-57-TE	11907468	11196890	0.131694	9197360	0.178772	0.419392
UM160-2-58-TE	7247086	6853940	0.105817	5831350	0.143784	0.265309
UM160-2-59-TE	7093530	6592391	0.119733	5480837	0.132264	0.245442
UM160-2-60-TE	6156836	5707318	0.114198	4776810	0.12022	0.21398
UM160-3-3-TE	7467258	6990572	0.129152	5740527	0.142239	0.25716
UM160-3-5-TE	3948572	3708685	0.123894	3081096	0.086627	0.138509
UM160-3-6-TE	6426410	5946012	0.131612	4867784	0.117221	0.214914
UM160-3-7-TE	4929192	4561452	0.134269	3723699	0.100187	0.165796
UM160-3-12-TE	8399579	8168324	0.126132	6828767	0.161227	0.305608
UM160-3-13-TE	8305240	8120952	0.137251	6565396	0.147854	0.293296
UM160-3-14-ICM	6265286	5995337	0.125376	5008110	0.121616	0.230463
UM160-3-14-TE	9042097	8662456	0.13675	7158667	0.155806	0.319984
UM160-3-15-ICM	6861186	6552945	0.112347	5575795	0.121188	0.257123
UM160-3-15-TE	9986765	9706573	0.131479	8047671	0.175254	0.356307
UM160-3-17-ICM	5505841	5354668	0.112976	4538208	0.117761	0.211874
UM160-3-18-ICM	8105264	7753151	0.130098	6422041	0.135799	0.297398
UM160-3-19-ICM	6915336	6572679	0.129169	5485908	0.128032	0.250729
UM160-3-20-ICM	10034816	9640627	0.133361	7988017	0.163324	0.37109
UM160-3-22-ICM	12752566	12295650	0.136581	10040998	0.184616	0.463732
UM160-3-23-ICM	5107474	4889032	0.118874	4081786	0.106184	0.185877
UM160-3-25-TE	9721987	9550915	0.125192	7933212	0.175257	0.361846
UM160-3-26-TE	7701821	7483595	0.114001	6277777	0.154609	0.287509
UM160-3-27-TE	8464669	8098178	0.132765	6587512	0.153355	0.299226
UM160-3-31-hESC	9044974	8704803	0.146315	7117310	0.165896	0.329866
UM160-3-32-hESC	7851334	7634360	0.157553	6184713	0.146686	0.291021
UM160-3-33-hESC	8683376	8316412	0.152198	6767452	0.155742	0.313175
UM160-3-34-hESC	10201732	9792955	0.173364	7759538	0.165012	0.362125
UM160-3-36-hESC	9236746	8874343	0.156209	7193662	0.157629	0.334365
UM160-3-40-hESC	5919410	5715422	0.135689	4689302	0.110384	0.218272
UM160-3-42-hESC	6384864	6125623	0.142112	5034042	0.126948	0.233663
UM160-3-43-hESC	6902686	6642920	0.145051	5425550	0.131529	0.253353
UM160-3-44-hESC	6932256	6614549	0.140365	5455658	0.130806	0.252071
UM161-1-1-TE	7060862	6917338	0.131927	5577181	0.126346	0.268179
UM161-1-3-TE	8379120	8222886	0.147435	6564290	0.143204	0.316522
UM161-1-7-TE	7376798	7189840	0.133926	5827040	0.122175	0.277137
UM161-1-8-TE	7394992	7257951	0.140229	5802514	0.129252	0.279397
UM161-1-9-TE	8287906	8104042	0.137992	6535243	0.132805	0.311334
UM161-1-10-TE	9173164	8991713	0.153843	7092993	0.136798	0.34036
UM161-1-11-TE	7718516	7538101	0.139796	6064196	0.13179	0.288539
UM161-1-12-TE	9140376	8964208	0.141503	7169075	0.13699	0.345169
UM161-1-13-TE	6472620	6318947	0.112522	5238114	0.129965	0.249186
UM161-1-21-ICM	6429758	6064693	0.10707	5135546	0.125583	0.23114
UM161-1-22-ICM	5383294	4958068	0.109902	4126843	0.104554	0.180412
UM161-1-25-ICM	6326452	5846657	0.121625	4816300	0.115646	0.210908
UM161-1-26-ICM	4828446	4470275	0.107448	3740987	0.0966837	0.163412
UM162-1-62-TE	6073742	5774169	0.128183	4785900	0.125418	0.217842
UM162-1-63-TE	7688620	7276340	0.115755	6114129	0.145987	0.277903
UM162-1-64-TE	7958272	7558105	0.114622	6346646	0.154364	0.287896
UM162-1-65-TE	8791646	8391075	0.113155	7078931	0.166261	0.323364
UM162-1-67-TE	7904044	7444730	0.130472	6130968	0.147391	0.27758
UM162-1-69-TE	7008090	6549818	0.116827	5471229	0.134286	0.24629
UM162-1-70-TE	4885972	4610052	0.116485	3856107	0.105076	0.174456
UM162-1-71-TE	5006056	4734277	0.114421	3966891	0.107971	0.180018
UM162-1-73-TE	6330238	5880279	0.121928	4875706	0.123951	0.218467
UM162-1-74-TE	5118846	4836633	0.116107	4066994	0.108408	0.184381
UM162-1-75-TE	5542402	5236818	0.113293	4397181	0.11724	0.199541
UM162-1-76-TE	6713550	6341657	0.112934	5328020	0.136457	0.241214
UM162-1-77-TE	6300110	5881740	0.108208	4967177	0.125183	0.223334
UM163-2-23-ICM	3808406	3637132	0.100659	2893865	0.0755094	0.13144
UM163-2-24-ICM	5283526	4923216	0.100596	4142010	0.101682	0.185356
UM163-2-25-ICM	6835892	6406025	0.115703	5306582	0.123959	0.239253
UM163-2-26-ICM	5160114	4974804	0.10533	4235565	0.106299	0.197889
UM163-2-27-ICM	8464998	8005170	0.131269	6576232	0.143009	0.301135
UM163-2-28-ICM	5886380	5644038	0.11198	4761426	0.106263	0.221301
UM163-2-29-ICM	7671826	7413560	0.108585	6266124	0.141577	0.289671
UM163-2-30-ICM	8448390	8097087	0.111775	6820656	0.14941	0.314017
UM167-1-3-TE	12687716	12082788	0.212323	8901739	0.107606	0.410638
UM167-1-4-TE	9214004	8614515	0.218273	6390609	0.144453	0.28713
UM167-1-9-TE	7104962	6611314	0.146627	5342264	0.131144	0.238876
UM167-1-10-TE	7009766	6565378	0.179124	4994837	0.0768594	0.22702
UM167-1-11-TE	5437970	5213513	0.149923	4096629	0.0689272	0.18767
UM167-1-18-TE	7670806	7125393	0.148474	5714633	0.134077	0.255962
UM167-1-20-TE	19178780	17935291	0.139617	14387622	0.153688	0.65544
UM167-1-21-TE	20689408	19777733	0.112737	16580877	0.233446	0.773531
UM177-1-1-TE	5387208	5105760	0.15517	4060314	0.0807221	0.185999
UM177-1-2-TE	8407760	7905958	0.183353	6087057	0.135416	0.274061
UM177-1-3-TE	7004270	6748778	0.162136	5368090	0.100662	0.252383
UM177-1-4-TE	10064798	9560495	0.210602	7160191	0.16156	0.326234
UM177-1-8-TE	7800592	7529447	0.145557	6023858	0.094537	0.281499
UM177-1-9-TE	10918560	10444645	0.201141	7916749	0.168644	0.361372
UM177-1-10-TE	14185014	12865761	0.176214	9897305	0.150817	0.440866
UM177-1-11-TE	9765612	9033957	0.14994	7214545	0.130722	0.326663
UM177-1-19-ICM	11038436	10542952	0.173035	8295736	0.155856	0.386609
UM177-1-21-ICM	11013794	10447263	0.208903	7833502	0.170767	0.358796
UM177-1-22-ICM	9794532	9301635	0.212763	6960107	0.159077	0.317829
UM177-1-23-ICM	11107620	10531079	0.208133	7897306	0.15819	0.364677
UM178-1-1-hESC	19404398	18945884	0.124946	15295233	0.235978	0.730162
UM178-1-1-TE	8674988	8473142	0.128646	6921519	0.14459	0.329361
UM178-1-2-hESC	19438070	19023986	0.120968	15128726	0.20652	0.72548
UM178-1-3-hESC	17124584	16592821	0.139734	13208976	0.218981	0.621407
UM178-1-3-TE	9723562	9551035	0.115183	7920903	0.152592	0.381341
UM178-1-4-hESC	20945488	20192428	0.124147	16495627	0.248728	0.773908
UM178-1-5-TE	8145020	7998318	0.121515	6554231	0.138639	0.314644
UM178-1-6-hESC	20310296	19724877	0.132858	16101709	0.249189	0.762905
UM178-1-7-TE	8685058	8519475	0.113737	7049092	0.14803	0.33773
UM178-1-9-hESC	13804426	13501857	0.125464	10774575	0.165564	0.515256
UM178-1-9-TE	8781416	8599892	0.122301	7062860	0.147819	0.337623
UM178-1-10-hESC	17033166	16555393	0.161324	12971608	0.226814	0.613029
UM178-1-11-hESC	7162470	6983607	0.113922	5821007	0.119336	0.279741
UM178-1-11-TE	8990712	8618667	0.116341	6972473	0.148224	0.326089
UM178-1-12-TE	6249818	6031958	0.115387	4910149	0.116671	0.230641
UM178-1-13-TE	14413856	13956045	0.124981	11108413	0.197944	0.523687
UM189-1-2-TE	6103304	5687402	0.12524	4662515	0.116266	0.207136
UM189-1-3-TE	5367290	5054419	0.11251	4226874	0.108988	0.19128
UM189-1-4-TE	5613278	5255626	0.109539	4397813	0.110334	0.194488
UM189-1-5-TE	3602284	3293472	0.111279	2733094	0.0742499	0.120113
UM189-1-7-TE	7836078	7393477	0.136667	6004878	0.145309	0.268233
UM189-1-8-TE	7507092	7134308	0.140232	5689370	0.139325	0.253936
UM189-1-14-TE	20238836	19186425	0.12328	15811527	0.270551	0.726555
UM189-1-15-TE	22885050	21338227	0.135555	17397604	0.282048	0.783059
UM189-1-16-TE	17001784	16064672	0.121513	13264921	0.246109	0.603684
UM189-1-17-TE	14247688	13565569	0.112812	11323420	0.221709	0.524537
UM189-1-18-TE	16623934	15469854	0.118519	12813622	0.227813	0.581186
UM189-1-19-TE	22113462	21022272	0.132588	17188186	0.27783	0.794258
UM189-1-47-ICM	8670284	8209585	0.146446	6490552	0.130251	0.29539
UM189-1-48-ICM	4925206	4829841	0.137245	3816814	0.0808094	0.181277
UM189-1-49-ICM	10904424	10294227	0.159008	8112059	0.171542	0.36731
UM189-1-53-ICM	3705998	3505146	0.124657	2854315	0.0773349	0.129869
UM189-1-55-ICM	6441762	6129529	0.114026	5095656	0.114798	0.234853
UM191-1-4-TE	11313676	10709690	0.177477	8315542	0.179136	0.378198
UM191-1-5-TE	12494832	11811173	0.19513	8973623	0.189487	0.40441
UM191-1-8-TE	8547278	7999706	0.175763	6212800	0.145527	0.276392
UM191-1-9-TE	6168548	5795958	0.176477	4512895	0.114488	0.204025
UM191-1-10-TE	3411400	3259919	0.174674	2558693	0.0728021	0.117526
UM191-1-11-TE	6277452	6032419	0.19386	4597037	0.115909	0.21362
UM191-1-12-TE	11202772	10825675	0.182982	8331804	0.174551	0.388654
UM191-1-49-ICM	3491336	3380304	0.150617	2684918	0.0594418	0.124838
UM191-1-50-ICM	9268162	8939420	0.156273	7161021	0.160652	0.333142
UM191-1-51-ICM	5163174	4995031	0.153024	3963060	0.068781	0.185096
UM191-1-52-ICM	8784046	8513297	0.176972	6659425	0.140414	0.316331
UM191-1-53-ICM	6984642	6745852	0.15813	5393524	0.120104	0.25372
UM191-1-54-ICM	7318550	6999001	0.146426	5657460	0.132384	0.262979
UM191-1-55-ICM	7688028	7398753	0.144311	6005252	0.128976	0.282315
UM191-1-56-ICM	8050568	7760589	0.169635	6133942	0.132673	0.289279
UM191-2-1-TE	4911270	4531250	0.141533	3665654	0.0931257	0.1625
UM191-2-2-TE	8496080	7904559	0.167205	6178683	0.140125	0.277461
UM191-2-4-TE	7730836	7134469	0.181596	5496343	0.128727	0.243734
UM191-2-6-TE	6733958	6324792	0.161142	5005696	0.121981	0.225335
UM191-2-7-TE	6586484	6222210	0.163627	4888355	0.115028	0.223324
UM191-2-8-TE	8466824	7876869	0.162226	6217717	0.138507	0.277927
UM191-2-35-ICM	6522376	6213102	0.153739	5006511	0.121105	0.230355
UM191-2-39-ICM	5215676	4971895	0.155129	3980966	0.100277	0.183864
UM191-2-40-ICM	6941128	6576430	0.170631	5149644	0.125479	0.234802
UM191-2-42-ICM	6913280	6703984	0.092796	5721646	0.126623	0.270111
UM191-2-50-ICM	7332142	7016903	0.163281	5503754	0.121341	0.256156
UM191-2-51-ICM	8083828	7690331	0.166034	6095880	0.135147	0.280952
UM191-2-52-ICM	6297028	5949171	0.157509	4746533	0.122568	0.213885
UM195-1-2-TE	6736784	6597276	0.158159	5193523	0.122624	0.248925
UM195-1-4-TE	5720280	5649790	0.149812	4491860	0.103026	0.218737
UM195-1-11-TE	6679224	6621785	0.166268	5162040	0.124849	0.253931
UM195-1-12-TE	7472760	7410168	0.184552	5699162	0.15853	0.277652
UM195-1-13-TE	7379510	7114757	0.146	5674653	0.127876	0.267168
UM195-1-18-TE	15735536	15270097	0.14483	12242157	0.21308	0.57805
UM195-1-20-ICM	7281762	7144161	0.162186	5663673	0.137594	0.27237
UM195-1-21-ICM	6442508	6247345	0.14217	5026952	0.121496	0.237038
UM195-1-30-ICM	6917722	6556881	0.191809	4937137	0.124073	0.221641
UM195-1-36-ICM	6660182	6597441	0.179652	5067550	0.126556	0.248856
UM195-1-38-ICM	5754690	5657348	0.176851	4401914	0.118327	0.212348
UM196-1-1-TE	5436122	5135625	0.117131	4273365	0.108286	0.193581
UM196-1-3-TE	5794602	5476517	0.113413	4607041	0.10742	0.209717
UM196-1-7-TE	5506038	5219587	0.112089	4387584	0.101716	0.201174
UM196-1-8-TE	8696876	8413724	0.135692	6959688	0.14937	0.316998
UM201-1-3-TE	8453964	8294479	0.186544	6479807	0.135683	0.300803
UM201-1-4-TE	8447490	8217615	0.16742	6592815	0.147159	0.304769
UM201-1-5-TE	6619316	6399842	0.177818	5053558	0.11823	0.229291
UM201-1-7-TE	9784844	9523304	0.197913	7333211	0.154195	0.338967
UM201-1-8-TE	9216788	8969977	0.181552	7011323	0.136867	0.324973
UM201-1-9-TE	8692230	8471658	0.18213	6674556	0.14586	0.310117
UM201-1-10-TE	23887738	22672568	0.140988	18679032	0.242732	0.862446
UM201-1-24-ICM	6155978	5838991	0.154709	4725748	0.113886	0.214734
UM201-1-25-ICM	5472078	5134816	0.14756	4183816	0.102488	0.187188
UM201-1-30-ICM	22732790	22038657	0.13663	17946601	0.247657	0.838589
UM201-1-33-ICM	4652460	4456384	0.147118	3502655	0.0916415	0.15832
UM201-1-37-ICM	19674246	18770229	0.141124	15133751	0.233028	0.71176
UM202-1-2-TE	23200542	22551478	0.159897	17664079	0.254026	0.842011
UM202-1-3-TE	20010162	19415051	0.149534	15461950	0.24988	0.733508
UM202-1-7-hESC	19200186	18524791	0.168179	13767455	0.181684	0.637132
UM202-1-8-hESC	23777272	22938272	0.151739	17686989	0.232444	0.825784
UM202-1-8-TE	17032598	16434387	0.154394	12836184	0.174804	0.598057
UM202-1-10-hESC	19350926	18696449	0.148094	14479063	0.23325	0.677263
UM202-1-11-hESC	16599314	16110902	0.152862	12376588	0.177023	0.58556
UM202-1-12-hESC	23025336	22428854	0.16558	17308677	0.271701	0.826399
UM202-1-16-hESC	21079268	20465980	0.161581	15804911	0.241727	0.745147
UM202-1-17-hESC	20070692	19405575	0.151239	15179073	0.242329	0.712993
UM205-1-1-TE	15023202	14610514	0.130422	11736398	0.208329	0.556008
UM205-1-2-hESC	8271602	8017542	0.116095	6643960	0.15212	0.312672
UM205-1-3-TE	18778970	18320007	0.15656	14391846	0.206281	0.674255
UM205-1-5-hESC	8101802	7880303	0.108094	6480774	0.127754	0.307985
UM205-1-5-TE	19988986	19583849	0.137083	15690215	0.237689	0.747952
UM205-1-6-TE	26511728	25244603	0.150582	19861117	0.299044	0.919483
UM205-1-8-TE	19570728	19035457	0.153054	14933228	0.215406	0.70163
UM205-1-9-TE	17699996	17028456	0.145023	13322146	0.183228	0.620732
UM205-1-10-hESC	7985088	7723895	0.114206	6214803	0.118419	0.292606
UM205-1-10-TE	6681270	6555964	0.121151	5291333	0.118182	0.253622
UM205-1-11-TE	7061980	6887935	0.09995	5771807	0.119079	0.274322
UM205-1-12-hESC	8595776	8414566	0.119311	6817366	0.145473	0.327607
UM205-1-14-hESC	7515966	7345394	0.105748	6139411	0.137614	0.293099
UM205-1-15-hESC	5169334	5022331	0.093474	4157030	0.101974	0.198174
UM205-1-18-TE	8168878	7934508	0.112627	6509433	0.135972	0.309334
UM205-1-19-TE	7367084	7188677	0.109763	5924924	0.126122	0.283332
UM205-1-20-TE	10154848	9836701	0.141135	7817025	0.147671	0.362673
UM209-1-1-TE	5644048	5434690	0.142014	4459350	0.118993	0.203447
UM209-1-2-TE	7493442	7220703	0.153788	5788093	0.147259	0.264213
UM209-1-4-TE	6569962	6328660	0.149929	5081923	0.120458	0.232938
UM209-1-7-TE	7943254	7617221	0.104149	6406164	0.121577	0.298999
UM209-1-10-TE	7782302	7486310	0.169271	5886381	0.133209	0.270523
UM209-1-14-TE	6766930	6560015	0.106853	5497615	0.102363	0.260109
UM209-1-22-ICM	6838106	6394582	0.155593	5084103	0.123484	0.227164
UM209-1-23-ICM	7139118	6845368	0.175244	5351904	0.134368	0.244378
UM209-1-24-ICM	8300594	7993433	0.159832	6363731	0.15239	0.290643
UM209-1-27-ICM	6324420	6162655	0.166444	4873091	0.124776	0.229572
UM209-1-28-ICM	9621714	9071460	0.141197	7359204	0.154785	0.335408
UM209-1-30-ICM	7823754	7372197	0.105695	6181615	0.136824	0.283789
UM209-1-36-ICM	7330464	7034093	0.156891	5597658	0.138101	0.253512
UM209-1-37-ICM	4771364	4579971	0.163334	3633858	0.0999015	0.165589
UM209-1-40-ICM	11745320	10787610	0.144771	8558893	0.171668	0.378597
UM211-1-1-TE	7210310	6998539	0.193481	5370062	0.130354	0.243668
UM211-1-2-TE	5359398	5271050	0.177895	4101794	0.104926	0.189633
UM211-1-6-TE	5972184	5744999	0.135712	4726557	0.122591	0.214267
UM211-1-7-TE	6811008	6547794	0.130123	5442980	0.135138	0.248059
UM211-1-8-TE	7374596	7066042	0.154122	5688008	0.13551	0.260663
UM211-1-9-TE	6876684	6644499	0.139138	5457854	0.128663	0.254146
UM211-1-10-TE	8393852	8169514	0.126773	6822174	0.15629	0.316377
UM211-1-11-TE	7048456	6827283	0.09978	5859229	0.125385	0.27532
UM211-1-12-TE	19411778	18080678	0.129414	14914613	0.230311	0.675269
UM211-1-13-TE	19749710	18720596	0.120257	15678945	0.238156	0.721131
UM211-1-23-ICM	5842198	5519746	0.151813	4436625	0.108481	0.203006
UM211-1-25-ICM	6184252	6048455	0.138767	4879744	0.086804	0.233059
UM211-1-26-ICM	5102204	4863398	0.117396	4103181	0.107901	0.185624
UM211-1-27-ICM	5894914	5812189	0.120753	4718351	0.0818574	0.2306
UM211-1-29-ICM	19960392	18728767	0.123119	15641455	0.246975	0.713478
UM211-1-31-ICM	19159950	17627911	0.12741	14447096	0.220685	0.646284
UM211-1-34-ICM	11778018	10871845	0.172537	8483242	0.179651	0.378525
UM211-1-35-ICM	9939622	9070016	0.149951	7273372	0.151705	0.323093
UM211-1-36-ICM	10012680	9484370	0.144266	7169080	0.156044	0.321741
